# Supplementary material for: Absolute measurement of fast and slow neuronal signals with fluorescence lifetime photometry at high temporal resolution
Source: Neuron. Author manuscript; Available in PMC 2025 Oct 10. (PMC12509219; doi:10.1016/j.neuron.2025.08.013)
Supplement: MMC2 [file NIHMS2109482-supplement-MMC2.xlsx]

## Sheet: Sheet1
Nr	Optics	Product	Company	#	Total cost estimate	Comment
1	Pulsed laser	BDS-SM pulsed laser	Becker and Hickl	1	18667
2	488 nm laser BrightLine® single-edge laser dichroic beamsplitter	Di02-R488–25×36	Semrock	1	505
3	517/20 nm BrightLine® single-band bandpass filter	FF01–525–35	Semrock	1	315
4	patchcord	MFP_200/220/900-0.37_2m_FCM-MF1.25(F)_LAF	Doric neuroscience	1	125
5	Low autofluorescence optic implantable fiber	MFC_200/230–0.37_4.5mm_MF1.25_FLT	Doric neuroscience	1	40
6	PMT	PMT2101	Thorlabs	1	7365.11
7	Kinematic Fluorescence Filter Cube, 30 mm Cage Compatible, Left-Turning, 1/4”−20 Tapped Holes	DFM1L	Thorlabs	1	423.92
8	Externally SM1-Threaded End Cap	SM1CP2	Thorlabs	1	20.68
9	Thorlabs mirror	BB1-E02	Thorlabs	2	162.44
10	30 mm Cage Right-Angle Kinematic Mirror Mount	KCB1	Thorlabs	2	309.3
11	XY Translating Lens Mount for Ø1” Optics	CXY1	Thorlabs	1	201.47
12	SM1-Threaded Manual Beam Shutter, Ø7.2 mm Clear Aperture	SM1SH1	Thorlabs	1	67.12
13	Z-Axis Translation Mount, 30 mm Cage Compatible	SM1ZA	Thorlabs	1	220.2
14	Aluminum Breadboard 18” x 18” x 1/2”, 1/4”−20 Taps	MB2424	Thorlabs	1	562.87
15	Cage-Compatible, Cont. Variable, Refl. ND Filter Wheel, OD = 0 – 4.0, 8–32 Tap	NDM4	Thorlabs	1	559.5
16	FC/PC Adapter	SM1FC	Thorlabs	1	34.45
17	30 mm Cage Alignment Plate with Ø0.9 mm Hole	CPA1	Thorlabs	2	29.64
18	SM1-Threaded 30 mm Cage Plate	CP33	Thorlabs	5	95.45
19	Cage Assembly Rod, 1.5” Long, Ø6 mm	ER1.5	Thorlabs	2	12.66
20	Cage Assembly Rod, 6” Long, Ø6 mm	ER6	Thorlabs	4	37.44
21	Cage Assembly Rod, 12” Long, Ø6 mm	ER12	Thorlabs	2	37.06
22	Ø1” Pillar Post, 1/4”−20 Taps, L = 3”	RS3	Thorlabs	1	29.94
23	Adjustable-Height Platform for Ø1” Posts, 1.75” Adjustment Range	C1019	Thorlabs	1	109.78
24	Ø1/2” Universal Post Holder, Spring-Loaded Locking Thumbscrew, L = 3”	UPH3	Thorlabs	5	185.7
25	Ø1/2” Optical Post, SS, 8–32 Setscrew, 1/4”−20 Tap, L = 3”	TR3	Thorlabs	5	30.75
26	1/4”−20 Stainless Steel Cap Screw, 3/4” Long, 25 Pack	SH25S075	Thorlabs	1	10.33
27	1/4”−20 Stainless Steel Setscrew, 3/4” Long, 25 Pack	SS25S075	Thorlabs	1	7.61
28	1” Adjustable Lens Tube, External Threads 0.5” Long	SM1V05	Thorlabs	1	32.72
29	1” Adjustable Lens Tube, External Threads 1” Long	SM1V10	Thorlabs	2	72.48
30	Tube coupler, External Threads, 2” Long	SM1T20	Thorlabs	2	53.46
31	Tube coupler, External Threads, 1” Long	SM1T10	Thorlabs	1	24.23
32	Tube coupler, External Threads, 0.5” Long	SM1T2	Thorlabs	1	23.64
33	SM1 Lens Tube, 1.00”	SM1L10	Thorlabs	1	15.41
34	achromatic vis (A) coated lens f = 30mm	AC254–030-A-ML	Thorlabs	2	249.46
35	Ø1.25 mm Ferrule Adapter Plate with External SM1 Threads	SM1LCM	Thorlabs	1	36.54
36	Ceramic mating sleeve	ADAL1	Thorlabs	1	5.44
37	Blackout fabric	BK5	Thorlabs	1	63.37
38	Custom mount for laser base	x	Machine shop	1
39	Custom mount for laser front	x	Machine shop	1
	Total cost optical components				30742.2
	Lifetime processor unit
1	30dB attenuators	HAT-30A+	Mini-circuits	4	59.68
2	Set of attenuators: 30 20, 15, 10, 5, 2 and 1	HAT-#insert dB#A+	Mini-circuits	2	208.6	Eventhough using 20dB in the VLO and RF path is recommended, we encourage validation of appropriate VLO voltage and RF depending on VRF power range. VRMS can be adjusted by adding additional attenuators.
3	Mixers	ZX05-1HW-S+	Mini-circuits	4	218.6
4	1Khz LPFs	EF110	Thorlabs	4	316
5	70Mhz LPFs	BLP-70+	Mini-circuits	10	448.5
6	phase shifters	TB-JSPHS-51+	Mini-circuits	8	1111.2
7	bias tees	ZFBT-4R2G+	Mini-circuits	5	379.15
8	low noise amplifiers	ZX60-P103LN+	Mini-circuits	7	796.46
9	power splitter	ZSC-4-3+	Mini-circuits	2	148.4
10	In line 50ohm	BTRM-50+	Mini-circuits	10	104.4
11	High end 5V power supply (it's possible that a lower grade power supply also works, but we have not tested this)	A5TN110	Acopian	1	265
12	power cord	Inc PS613163 3	Bergen Industries	1	5.18
13	SMA cables lengths: 2", 4", 8"	139-141-(length)SM	Mouser electronics	#	250	Coaxial cable length and number is dependent on frequency, wavelength and system requirements. Total price is estimated
14	BNC cables lengths: 6", 8", 12", 14", 18" and 24"	141-(length)BM+	Mouser electronics	#	1250
15	SMA connectors (F-F)	x	Mouser electronics or Mini-circuits	#	40	Connecter requirements depend on coax cable usage. Total price is estimated
16	BNC connectors (M-M) (F-F)	x	Mouser electronics or Mini-circuits	#	80
17	BNC - SMA connectors (M-M) (M-F) (F-M) (F-F)	x	Mouser electronics or Mini-circuits	#	140
	Total cost analog processing unit				5821.17
	Data acquisition system:
	Data acquisition system used in this study:
	DAQ chassis	cDAQ-9174	National instruments	1	1483
	DAQ input 1	NI-9215	National instruments	1	2048
	DAQ input 2	NI-9238	National instruments	1	1001
	DAQ output	NI-9264	National instruments	1	1914
	Alternative multifunctional DAQ board	PCIe-6343	National instruments	1	1705
	Optional:
1	Voltage to voltage amplifier	SR560	SRS	1	3095	DC amplifier is optional in order to increase amplitude of intensity signal. Although this model was used in this study, simple low frequency amplifiers, such as operational amplifiers can be purchased below 30 dollars.
	Tools and Accessories
1	Hex key set	CCHK	Thorlabs	1	28.68
2	Compact Power and Energy Meter Console, Digital 4” LCD	PM100D	Thorlabs	1	1270.39	This PCIe board can be set to -1 - 1V range, allowing for high resolution voltage readouts. In this study we measured voltage using a cDAQ system, due to high temperature stability of the compact DAQ. When using PCIe boards, make sure to monitor and stabilize temperature of the board to prevent drifts in lifetime estimation due to temperature dependent offsets.
3	Standard Photodiode Power Sensor, Si, 400 – 1100 nm, 50 mW	S120C	Thorlabs	1	356.39	Minimum: 16 bit input board with 6 inputs with -0.2 - 2V and -1 to 1V range options
4	Spanner Wrench for SM11-Threaded Retaining Rings	SPW602	Thorlabs	1	31.15	Minimum: 12 bit output board with 4 outputs
5	50Mhz Oscilloscope	DSOX1204A	Keysight	1	1402	Compatibility with matlab/NIDAQ data acquisition toolbox
6	Tape					High temperature stability
	Total cost FLiPR			1	38268.3	(excluding optional components or tools)
	Time domain FLiP system (additional components)
1	Mid performance single photon counting board	SPC-180NX	Becker and Hickl	1	34702	For cost comparison replaces DAQ and analog processing system
2	Hybrid PMT	HPM-100–07-Cooled	Becker and Hickl	1	13541	For cost comparison replaces Thorlabs PMT
3	PMT driver board	DCC-100	Becker and Hickl	1	2682
	Total cost FLIP			1	68480.9
